# Supplementary material for: Genomic Comparison of Insect Gut Symbionts from Divergent Burkholderia Subclades
Source: Genes (Basel). 2020 Jul 3;11(7):744. doi: 10.3390/genes11070744 (PMC7397029; doi:10.3390/genes11070744)
Supplement: Supplementary file 1 [file genes-11-00744-s001.zip]

Archive with 5 entries (4 files):
- Supplemental_Data_R1/
- Supplemental_Data_R1/Takeshita_and_Kikuchi_Genes_2020_Supplemental_Tables_R1.xlsx
- __MACOSX/Supplemental_Data_R1/._Takeshita_and_Kikuchi_Genes_2020_Supplemental_Tables_R1.xlsx
- Supplemental_Data_R1/Takeshita_and_Kikuchi_Genes_2020_Supplemental_Figure_R1.pdf
- __MACOSX/Supplemental_Data_R1/._Takeshita_and_Kikuchi_Genes_2020_Supplemental_Figure_R1.pdf
