# Supplementary material for: Genomic Comparison of Insect Gut Symbionts from Divergent Burkholderia Subclades
Source: Genes (Basel). 2020 Jul 3;11(7):744. doi: 10.3390/genes11070744 (PMC7397029; doi:10.3390/genes11070744)
Supplement: Supplementary file 1 [file genes-11-00744-s001.zip › Supplemental_Data_R1/Takeshita_and_Kikuchi_Genes_2020_Supplemental_Tables_R1.xlsx]

## Sheet: Table S1
Table S1. Primers used in this study.
	Target taxon	Target region	Primer name	Sequence (5' → 3')	Reference
For PCR
	Eubacteria	16S rRNA	16SA1	AGAGTTTGATCMTGGCTCAG	1
			16SB1	TACGGYTACCTTGTTACGACTT	1
For diagnostic PCR
	PBE Burkholderia	16S rRNA	16SA1	AGAGTTTGATCMTGGCTCAG	1
			BurkPBE	ACCTCTCAGCAAGGTTCCGTA	2
For Sanger sequencing
	Eubacteria	16S rRNA	16SA1	AGAGTTTGATCMTGGCTCAG	1
			16SB1	TACGGYTACCTTGTTACGACTT	1
			Eub920r		3
For genome circularization
	PGU16	gap of replicon 2	gap_cl_F	ACGACATGATGGAGCTGAAGGAC	This study
			gap_cl_R	GATTCGGGAATGTTCCACACGATGA	This study
References:
1	Fukatsu T, Nikoh N. 1998.
	Two intracellular symbiotic bacteria from the mulberry psyllid Anomoneura mori (insecta Homoptera).
	Appl Environ Microbiol 64: 3599–3606.
2	Takeshita K, Matsuura Y, Itoh H, Navarro R, Hori T, Sone T, Kamagata Y, Mergaert P, Kikuchi. 2015.
	Burkholderia of plant-beneficial group are symbiotically associated with bordered plant bugs (Heteroptera: Pyrrhocoroidea: Largidae).
	Microbes Environ 30: 321–329.
3	Shinzato N, Watanabe I, Meng XY, Sekiguchi Y, Tamaki H, Matsui T, Kamagata Y. 2007.
	Phylogenetic analysis and fluorescence in situ hybridizationdetection of archaeal and bacterial endosymbionts in the anaerobic ciliate Trimyema compressum.
	Microb Ecol 54: 627–636.

## Sheet: Table S2
Table S2. Burkholderia genomes analyzed in this study.
Species	Strain	Accession
Burkholderia mallei	ATCC 23344	GCA_000011705.1
Burkholderia pseudomallei	K96243	GCA_000011545.1
Burkholderia thailandensis	E264	GCA_000012365.1
Paraburkholderia xenovorans	LB400	GCA_000013645.1
Paraburkholderia phymatum	STM815	GCA_000020045.1
Paraburkholderia phytofirmans	PsJN	GCA_000020125.1
Paraburkholderia graminis	C4D1M	GCA_000172415.1
Paraburkholderia rhizoxinica	HKI 454	GCA_000198775.1
Burkholderia ambifaria	AMMD	GCA_000203915.1
Caballeronia insecticola	RPE64	GCA_000402035.1
Paraburkholderia dilworthii	WSM3556	GCA_000472525.1
Paraburkholderia mimosarum	LMG 23256	GCA_000472825.1
Paraburkholderia nodosa	DSM 21604	GCA_000519185.1
Paraburkholderia acidipaludis	NBRC 101816	GCA_000684975.1
Paraburkholderia bannensis	NBRC 103871	GCA_000685015.1
Paraburkholderia ferrariae	NBRC 106233	GCA_000685035.1
Paraburkholderia oxyphila	NBRC 105797	GCA_000685075.1
Paraburkholderia caledonica	NBRC 102488	GCA_000685095.1
Caballeronia grimmiae	R27	GCA_000698555.1
Caballeronia zhejiangensis	OP-1	GCA_000698575.1
Caballeronia glathei	DSM 50014	GCA_000698595.1
Paraburkholderia ginsengisoli	NBRC 100965	GCA_000739735.1
Paraburkholderia heleia	NBRC 101817	GCA_000739775.1
Paraburkholderia sacchari	LMG 19450	GCA_000785435.1
Caballeronia cordobensis	RPE67	GCA_000828875.1
Burkholderia glumae	ATCC 33617	GCA_000960995.1
Paraburkholderia fungorum	ATCC BAA-463	GCA_000961515.1
Paraburkholderia caribensis	MWAP64	GCA_001449005.1
Caballeronia humi	LMG 22934	GCA_001544475.2
Paraburkholderia monticola	JC2948	GCA_001580545.1
Paraburkholderia kirstenboschensis	KB15	GCA_001636975.1
Paraburkholderia ginsengiterrae	DCY85	GCA_001645125.1
Paraburkholderia sprentiae	WSM5005	GCA_001865575.1
Paraburkholderia rhynchosiae	WSM 3937	GCA_002879865.1
Paraburkholderia terrae	DSM 17804	GCA_002902925.1
Paraburkholderia hospita	DSM 17164	GCA_002902965.1
Paraburkholderia eburnea	JCM 18070	GCA_002917095.1
Paraburkholderia insulsa	LMG 28183	GCA_003002115.1
Paraburkholderia bryophila	LMG 23644	GCA_003269035.1
Paraburkholderia caffeinilytica	CF1	GCA_003368325.1
Paraburkholderia phosphatilytica	7QSK02	GCA_003443895.1
Burkholderia cepacia	ATCC 25416	GCA_003546465.1
Paraburkholderia dipogonis	ICMP 19430	GCA_004402975.1
Paraburkholderia megapolitana	LMG 23650	GCA_007556815.1
Paraburkholderia piptadeniae	STM 7183	GCA_900007165.2
Paraburkholderia ribeironis	STM7296	GCA_900019265.2
Paraburkholderia phenazinium	LMG 2247	GCA_900100735.1
Paraburkholderia sediminicola	LMG 24238	GCA_900104005.1
Paraburkholderia caballeronis	TNe-841	GCA_900104845.1
Paraburkholderia sartisoli	LMG 24000	GCA_900107685.1
Paraburkholderia diazotrophica	LMG 26031	GCA_900108945.1
Paraburkholderia tropica	LMG 22274	GCA_900109265.1
Paraburkholderia aspalathi	LMG 27731	GCA_900116445.1
Paraburkholderia terricola	LMG 20594	GCA_900142195.1
Paraburkholderia kururiensis	KP23	GCA_003986935.1
Burkholderia sp.	THE68	GCA_009938265.1

## Sheet: Table S3
Table S3. The 70 UBCGs used for genome-based phylogenetic analysis.
Gene	Alignment length (aa)
alaS	874
argS	419
aspS	597
cgtA	360
coaE	174
dnaA	370
dnaG	590
dnaX	347
engA	443
ffh	455
fmt	276
frr	186
ftsY	315
gmk	218
hisS	307
ileS	941
infB	629
infC	37
ksgA	265
lepA	596
leuS	863
ligA	481
nusA	276
pgk	396
pheS	337
pheT	806
prfA	356
pyrG	552
rbfA	121
recA	349
rnc	282
rplA	231
rplE	179
rplI	150
rplJ	164
rplN	122
rplO	144
rplQ	129
rplR	121
rplS	103
rplT	119
rplU	103
rplX	101
rpmI	65
rpoA	325
rpoB	613
rpsB	242
rpsD	207
rpsE	172
rpsF	123
rpsG	156
rpsH	131
rpsK	133
rpsL	126
rpsM	121
rpsO	89
rpsP	84
rpsR	91
rpsT	87
secA	917
secY	420
serS	430
smpB	148
tig	447
truB	262
tsaD	341
tsf	293
uvrB	693
ybeY	148
ychF	364

## Sheet: Table S4
Table S4. Orthogroups specifically conserved in five Burkholderia symbionts.
1Up and Down indicate in vivo up-regulated and down-regurated genes of B. insecticola RPE64, respectively. Data from Ohbayashi et al. (2019).
"Symbiotic island" is highlighted in yellow.
Reference: Ohbayashi et al. Comparative cytology, physiology and transcriptomics of Burkholderia insecticola in symbiosis with the bean bug Riptortus pedestris and in culture. ISME J. 2019, 13, 1469–1483.
Orthogroupe_ID	Description	COG category	in vivo expression in RPE641	PGU16	PGU19	RPE64	RPE67	THE68
OG0004694	hypothetical protein	NoHit	-	PPGU16_01080	PPGU19_001110	BAN24729.1	BAO87972.1	BBU30247.1
OG0004697	hypothetical protein	T	-	PPGU16_01780	PPGU19_001500	BAN25842.1	BAO88139.1	BBU30042.1
OG0003934	hypothetical protein	NoHit	Down	PPGU16_14060	PPGU19_005530, PPGU19_016520	BAN24398.1	BAO87642.1	BBU28661.1
OG0003429	hypothetical protein	NoHit	-	PPGU16_07080	PPGU19_007840, PPGU19_049690, PPGU19_058080	BAN27929.1	BAO91598.1	BBU32294.1
OG0003430	paraquat-inducible membrane protein A	S	-	PPGU16_07120	PPGU19_007880, PPGU19_049740, PPGU19_100540	BAN27920.1	BAO91614.1	BBU32278.1
OG0001460	paraquat-inducible protein	S	-	PPGU16_07130, PPGU16_36080	PPGU19_007890, PPGU19_041120, PPGU19_049730	BAN27921.1	BAO91613.1	BBU32279.1
OG0003900	hypothetical protein	S	-	PPGU16_07140	PPGU19_007900, PPGU19_049720	BAN27922.1	BAO91612.1	BBU32280.1
OG0001492	MFS transporter	G	-	PPGU16_43490	PPGU19_014890, PPGU19_059250, PPGU19_062940	BAN26306.1	BAO89841.1, BAO90097.1	BBU30948.1
OG0004706	hypothetical protein	R	-	PPGU16_13750	PPGU19_016170	BAN21851.1	BAO85150.1	BBU26355.1
OG0004707	hypothetical protein	NoHit	-	PPGU16_13920	PPGU19_016350	BAN26947.1	BAO91164.1	BBU32721.1
OG0003936	alcohol dehydrogenase	C, R	-	PPGU16_14210	PPGU19_016660	BAN25491.1	BAO88660.1	BBU29682.1, BBU30544.1
OG0004713	hypothetical protein	NoHit	-	PPGU16_14220	PPGU19_016670	BAN25498.1	BAO88654.1	BBU29688.1
OG0004714	regulation of enolase 1	S	-	PPGU16_14300	PPGU19_016750	BAN27448.1	BAO92042.1	BBU33200.1
OG0003939	carbonic anhydrase	P	-	PPGU16_14590	PPGU19_017060, PPGU19_077660	BAN23191.1	BAO86509.1	BBU27554.1
OG0004717	MFS transporter	G	-	PPGU16_14850	PPGU19_017330	BAN26409.1	BAO88373.1	BBU31901.1
OG0003453	hypothetical protein	NoHit	-, -	PPGU16_14860	PPGU19_017340	BAN24883.1, BAN26410.1	BAO88120.1	BBU30060.1, BBU32402.1
OG0003454	MFS transporter	G	-	PPGU16_14950, PPGU16_75910	PPGU19_017440, PPGU19_072780	BAN26637.1	BAO86450.1	BBU31277.1
OG0003455	hypothetical protein	R	Up, -	PPGU16_14970	PPGU19_017460	BAN26635.1, BAN27735.1	BAO90897.1	BBU31037.1, BBU31275.1
OG0004719	hypothetical protein	R	-	PPGU16_15000	PPGU19_017490	BAN27736.1	BAO90898.1	BBU31036.1
OG0000050	hypothetical protein	X	-, Down	PPGU16_78490, PPGU16_80030, PPGU16_80040	PPGU19_018610, PPGU19_018620, PPGU19_025490, PPGU19_032720, PPGU19_065700, PPGU19_093120, PPGU19_095210, PPGU19_098830	BAN23243.1, BAO94061.1	BAO85275.1, BAO86925.1, BAO87345.1, BAO90226.1, BAO92589.1, BAO92595.1, BAO92596.1, BAO92919.1	BBU31771.1
OG0004723	cytochrome c biogenesis protein CcsB	C	Up	PPGU16_16990	PPGU19_019460	BAN26967.1	BAO91183.1	BBU32691.1
OG0004724	hypothetical protein	E	-	PPGU16_19650	PPGU19_020730	BAN25064.1	BAO89231.1	BBU29270.1
OG0001470	arylsulfatase	P	-	PPGU16_19910, PPGU16_58430, PPGU16_81610	PPGU19_020990	BAN27375.1	BAO91030.1	BBU29649.1, BBU33134.1
OG0000396	short-chain fatty acids transporter	I	Down	PPGU16_20890, PPGU16_61240, PPGU16_70020	PPGU19_021970, PPGU19_065340, PPGU19_069870	BAO94198.1	BAO89931.1, BAO91411.1, BAO93147.1	BBU30547.1, BBU31345.1
OG0003986	hypothetical protein	H	-	PPGU16_23290	PPGU19_023850	BAN22618.1	BAO85825.1	BBU27039.1, BBU31514.1
OG0003465	hypothetical protein	H	-	PPGU16_30520	PPGU19_026370, PPGU19_032760, PPGU19_075270	BAN25309.1	BAO88829.1	BBU29499.1
OG0004739	membrane protein	S	-	PPGU16_25460	PPGU19_027550	BAN23174.1	BAO86364.1	BBU27542.1
OG0004747	MFS transporter	G	Up	PPGU16_28840	PPGU19_031110	BAN24238.1	BAO87483.1	BBU28505.1
OG0004817	hypothetical protein	R	-	PPGU16_42080	PPGU19_036190	BAN25172.1	BAO89120.1	BBU29366.1
OG0004815	dihydrodipicolinate synthase family protein	E, M	-	PPGU16_41480	PPGU19_036760	BAN24684.1	BAO87936.1	BBU30429.1
OG0004316	NADH:flavin oxidoreductase	C	-	PPGU16_59410, PPGU16_60300	PPGU19_037270	BAN26368.1	BAO90046.1	BBU30669.1
OG0004899	hypothetical protein	NoHit	-	PPGU16_55740	PPGU19_037420	BAN28145.1	BAO92451.1	BBU32817.1
OG0000242	maleate isomerase	Q	-, -	PPGU16_60220	PPGU19_037670, PPGU19_072200, PPGU19_097760	BAN27528.1, BAN28033.1	BAO86457.1, BAO89993.1, BAO91967.1, BAO92484.1	BBU30516.1, BBU30693.1, BBU33274.1, BBU33509.1
OG0000988	GntR family transcriptional regulator	K	Up	PPGU16_64170	PPGU19_037690	BAN26382.1	BAO90819.1, BAO91019.1, BAO91918.1, BAO91954.1, BAO92799.1	BBU30603.1
OG0004370	cytochrome c	C	-	PPGU16_66300	PPGU19_037790, PPGU19_059820	BAN24941.1	BAO89340.1	BBU29151.1
OG0004900	alpha-1,4 glucan phosphorylase	G	-	PPGU16_56000	PPGU19_037840	BAN26589.1	BAO90969.1	BBU32301.1
OG0004757	hypothetical protein	M	-	PPGU16_34240	PPGU19_039150	BAN26973.1	BAO91190.1	BBU32683.1
OG0004758	aldo/keto reductase	R	Up	PPGU16_34290	PPGU19_039200	BAN24893.1	BAO88128.1	BBU30052.1
OG0004759	hypothetical protein	NoHit	-	PPGU16_34410	PPGU19_039330	BAN25755.1	BAO88394.1	BBU29932.1
OG0000958	hypothetical protein	NoHit	-	PPGU16_40750, PPGU16_57730, PPGU16_82270	PPGU19_039350, PPGU19_044860, PPGU19_075260	BAN26941.1	BAO91160.1	BBU32730.1
OG0004762	hypothetical protein	R	-	PPGU16_35660	PPGU19_040720	BAN23193.1	BAO86511.1	BBU27555.1
OG0004764	hypothetical protein	T	-	PPGU16_35720	PPGU19_040780	BAN24706.1	BAO87953.1	BBU30407.1
OG0004765	hypothetical protein	J	-	PPGU16_35920	PPGU19_040970	BAN25379.1	BAO88770.1	BBU29556.1
OG0004766	NmrA family transcriptional regulator	R	-	PPGU16_36010	PPGU19_041070	BAN27451.1	BAO92039.1	BBU33203.1
OG0004056	hypothetical protein	NoHit	-	PPGU16_36060	PPGU19_041100, PPGU19_100340	BAN27927.1	BAO91604.1	BBU32288.1
OG0004768	polyphosphate kinase 2	C	-	PPGU16_36070	PPGU19_041110	BAN27926.1	BAO91605.1	BBU32287.1
OG0003489	dehalogenase	H	-	PPGU16_39380	PPGU19_041300	BAN27803.1	BAO90430.1, BAO91114.1	BBU31209.1, BBU31582.1
OG0001484	branched chain amino acid ABC transporter substrate-binding protein	E	-	PPGU16_39370, PPGU16_52420	PPGU19_041310	BAN27802.1	BAO90429.1, BAO91113.1	BBU31210.1, BBU31581.1
OG0004769	hypothetical protein	K	-	PPGU16_36360	PPGU19_041380	BAN26412.1	BAO88761.1	BBU31957.1
OG0004770	phenol 2-monooxygenase	H, C	Up	PPGU16_36370	PPGU19_041390	BAN26411.1	BAO88760.1	BBU31958.1
OG0003480	D-ribose ABC transporter substrate-binding protein	G	Up	PPGU16_36420, PPGU16_43540, PPGU16_80280	PPGU19_041440	BAN27115.1	BAO90557.1	BBU32420.1
OG0004771	aldehyde-activating protein	C	Up	PPGU16_36500	PPGU19_041520	BAN27055.1	BAO91323.1	BBU32481.1
OG0004773	hypothetical protein	G	-	PPGU16_36590	PPGU19_041610	BAN28143.1	BAO92436.1	BBU32819.1
OG0004774	hypothetical protein	S	-	PPGU16_36930	PPGU19_041950	BAN28137.1	BAO92430.1	BBU32825.1
OG0004775	hypothetical protein	NoHit	-	PPGU16_36940	PPGU19_041960	BAN25276.1	BAO88857.1	BBU29468.1
OG0003483	hypothetical protein	R	Up	PPGU16_37650, PPGU16_81370	PPGU19_042560	BAN24833.1	BAO88072.1, BAO91897.1	BBU30096.1
OG0004785	membrane protein	G, E, R	-	PPGU16_37870	PPGU19_042710	BAN23217.1	BAO86534.1	BBU27577.1
OG0004786	hypothetical protein	NoHit	Down	PPGU16_37880	PPGU19_042720	BAN27093.1	BAO91355.1	BBU32449.1
OG0004787	hypothetical protein	M	-	PPGU16_37890	PPGU19_042730	BAN28147.1	BAO92453.1	BBU32812.1
OG0004788	hypothetical protein	K	-	PPGU16_37900	PPGU19_042740	BAN28146.1	BAO92452.1	BBU32813.1
OG0004789	hypothetical protein	C	-	PPGU16_37910	PPGU19_042750	BAN28144.1	BAO92450.1	BBU32818.1
OG0004790	hypothetical protein	NoHit	-	PPGU16_37960	PPGU19_042810	BAN28131.1	BAO92425.1	BBU32830.1
OG0000313	transcriptional regulator	K	-	PPGU16_38000, PPGU16_70810, PPGU16_73670	PPGU19_042850, PPGU19_066300, PPGU19_071460, PPGU19_071530, PPGU19_073010, PPGU19_088270	BAN26367.1	BAO90045.1, BAO90804.1	BBU30668.1
OG0004791	dihydrolipoyl dehydrogenase	C	-	PPGU16_38020	PPGU19_042860	BAN24849.1	BAO88087.1	BBU30089.1
OG0001480	hypothetical protein	I	-	PPGU16_38130	PPGU19_043010, PPGU19_090510, PPGU19_091420	BAN28052.1	BAO92369.1	BBU31929.1, BBU32871.1
OG0004077	hypothetical protein	NoHit	-	PPGU16_38140	PPGU19_043020, PPGU19_085980	BAN28051.1	BAO92368.1	BBU32872.1
OG0004792	hypothetical protein	NoHit	-	PPGU16_38180	PPGU19_043080	BAN25825.1	BAO88156.1	BBU30022.1
OG0003507	aspartate aminotransferase family protein	H	-	PPGU16_44460	PPGU19_043810	BAN25612.1	BAO88546.1, BAO90602.1	BBU29798.1, BBU30585.1
OG0004154	putative amino-acid ABC transporter periplasmic-binding protein y4tE	E, T	-	PPGU16_44550, PPGU16_82560	PPGU19_043980	BAN25620.1	BAO88538.1	BBU29806.1
OG0004809	hypothetical protein	P	-	PPGU16_40020	PPGU19_044020	BAN26587.1	BAO91597.1	BBU32297.1
OG0004810	signal transduction protein	T	-	PPGU16_40310	PPGU19_044310	BAN22832.1	BAO86046.1	BBU27225.1
OG0000672	dehalogenase	H, R	-	PPGU16_43740, PPGU16_58180, PPGU16_65450, PPGU16_77100	PPGU19_044690, PPGU19_058920, PPGU19_074520	BAN24950.1	BAO92218.1	BBU29160.1
OG0004812	hypothetical protein	NoHit	-	PPGU16_40610	PPGU19_044820	BAN27778.1	BAO91011.1	BBU31461.1
OG0004901	protein GbdR	K	-	PPGU16_56260	PPGU19_045330	BAN26921.1	BAO91087.1	BBU31535.1
OG0004904	hypothetical protein	NoHit	-	PPGU16_56760	PPGU19_045690	BAN24693.1	BAO87940.1	BBU30421.1
OG0004903	lipoprotein	P	Up	PPGU16_56750	PPGU19_045700	BAN27817.1	BAO92298.1	BBU32909.1
OG0004898	hypothetical protein	NoHit	Down	PPGU16_55490	PPGU19_046290	BAN22819.1	BAO86033.1	BBU27212.1
OG0004274	succinate--CoA ligase [ADP-forming] subunit alpha	C	-	PPGU16_55210	PPGU19_046570, PPGU19_083700	BAN24908.1	BAO89370.1	BBU29121.1
OG0004897	ferredoxin	P, Q	-	PPGU16_55130	PPGU19_046650	BAN26108.1	BAO89627.1	BBU31649.1
OG0000507	maleylacetate reductase	C	-	PPGU16_55110, PPGU16_80360	PPGU19_046670, PPGU19_090650	BAN26106.1	BAO89625.1, BAO90252.1, BAO91904.1, BAO92808.1	BBU31647.1, BBU32542.1
OG0004896	hypothetical protein	NoHit	-	PPGU16_55090	PPGU19_046690	BAN26104.1	BAO89623.1	BBU31645.1
OG0004895	hypothetical protein	NoHit	-	PPGU16_55080	PPGU19_046710	BAN26103.1	BAO89622.1	BBU31644.1
OG0004894	LysR family transcriptional regulator	K	Up	PPGU16_55070	PPGU19_046720	BAN26097.1	BAO89616.1	BBU31638.1
OG0004893	bifunctional diguanylate cyclase/phosphodiesterase	T	-	PPGU16_54930	PPGU19_046830	BAN25611.1	BAO88548.1	BBU29797.1
OG0004262	hypothetical protein	NoHit	Down	PPGU16_54800	PPGU19_046960	BAN27540.1	BAO91957.1	BBU32387.1, BBU33284.1
OG0004892	hypothetical protein	S	-	PPGU16_54640	PPGU19_047100	BAN25586.1	BAO88572.1	BBU29774.1
OG0003539	hypothetical protein	M	-, -	PPGU16_54430	PPGU19_047280, PPGU19_082870	BAN26115.1, BAN28003.1	BAO91130.1	BBU32885.1
OG0004890	hypothetical protein	M	Down	PPGU16_54210	PPGU19_047490	BAN23034.1	BAO86237.1	BBU27415.1
OG0000977	alcohol dehydrogenase	C, R	-	PPGU16_57050, PPGU16_69350	PPGU19_047670, PPGU19_064670	BAN27892.1	BAO88083.1, BAO91646.1	BBU30360.1, BBU32252.1
OG0004887	LacI family transcriptional regulator	K	-	PPGU16_53970	PPGU19_047770	BAN25820.1	BAO88161.1	BBU30016.1
OG0004885	multidrug ABC transporter permease	V	Down	PPGU16_53810	PPGU19_048040	BAN27367.1	BAO92101.1	BBU33128.1
OG0004884	ABC transporter ATP-binding protein	V	Down	PPGU16_53800	PPGU19_048050	BAN27366.1	BAO92102.1	BBU33127.1
OG0004883	hemolysin secretion protein D	M, V	Down	PPGU16_53780	PPGU19_048070	BAN27364.1	BAO92104.1	BBU33125.1
OG0004880	NADH pyrophosphatase	F	-	PPGU16_53600	PPGU19_048240	BAN28043.1	BAO92361.1	BBU32879.1
OG0003957	hypothetical protein	NoHit	Down	PPGU16_17920, PPGU16_53270	PPGU19_048550	BAN22821.1	BAO86035.1	BBU27214.1
OG0003536	sulfate transporter	P	-, -	PPGU16_53160	PPGU19_048650	BAN23206.1, BAN24778.1	BAO88019.1	BBU27567.1, BBU30150.1
OG0004878	LysR family transcriptional regulator	K	-	PPGU16_53040	PPGU19_048740	BAO94114.1	BAO91657.1	BBU32241.1
OG0004240	ferredoxin	C	Down	PPGU16_53010	PPGU19_048770	BAO94117.1	BAO91280.1, BAO91654.1	BBU32244.1
OG0004877	glutamine synthetase	E	-	PPGU16_53000	PPGU19_048780	BAO94118.1	BAO91653.1	BBU32245.1
OG0004876	ring-hydroxylating oxygenase subunit alpha	P, R	Down	PPGU16_52990	PPGU19_048790	BAO94119.1	BAO91652.1	BBU32246.1
OG0004875	transcriptional regulator	K	Down	PPGU16_52980	PPGU19_048800	BAO94120.1	BAO91651.1	BBU32247.1
OG0001511	hypothetical protein	Q	-	PPGU16_52950, PPGU16_77030, PPGU16_81330	PPGU19_048830, PPGU19_096620	BAN27983.1	BAO92331.1	BBU32904.1
OG0004239	4-carboxy-4-hydroxy-2-oxoadipate aldolase/oxaloacetate decarboxylase	J	-	PPGU16_52930, PPGU16_81350	PPGU19_048860	BAN27980.1	BAO92328.1	BBU32907.1
OG0005072	hypothetical protein	P	-	PPGU16_81360	PPGU19_048880	BAN27979.1	BAO92327.1	BBU32908.1
OG0000408	LysR family transcriptional regulator	K	Down, Down, Down	PPGU16_61730, PPGU16_63010	PPGU19_049940, PPGU19_071260, PPGU19_078150, PPGU19_094400	BAO93977.1, BAO93980.1, BAO94150.1	BAO91046.1	BBU30743.1, BBU31293.1
OG0004329	MexE family multidrug efflux RND transporter periplasmic adaptor subunit	M, V	-, -	PPGU16_61710	PPGU19_049960	BAN26688.1, BAN28221.1	BAO91048.1	BBU31291.1
OG0004328	multidrug efflux RND transporter permease subunit	V	-, Down	PPGU16_61700	PPGU19_049970	BAN26687.1, BAN28220.1	BAO91049.1	BBU31290.1
OG0003560	RND transporter	M	-, Down	PPGU16_61690	PPGU19_049980, PPGU19_094630	BAN26686.1, BAN28219.1	BAO91050.1	BBU31289.1
OG0000984	MFS transporter	G	Down	PPGU16_61680, PPGU16_62330	PPGU19_049990, PPGU19_085470, PPGU19_085480	BAN28181.1	BAO91051.1	BBU31288.1, BBU32765.1
OG0004931	hypothetical protein	G	-	PPGU16_61670	PPGU19_050000	BAN28215.1	BAO91052.1	BBU31287.1
OG0004836	amino acid ABC transporter substrate-binding protein	E, T	-	PPGU16_46160	PPGU19_051440	BAN27752.1	BAO89776.1	BBU31828.1
OG0004837	transporter	R	-	PPGU16_46400	PPGU19_051670	BAN27931.1	BAO91595.1	BBU32299.1
OG0004839	ABC transporter permease	P	-	PPGU16_46580	PPGU19_051850	BAN26133.1	BAO89901.1	BBU31576.1
OG0004840	lauroyl acyltransferase	P	-	PPGU16_46590	PPGU19_051860	BAN26134.1	BAO89900.1	BBU31575.1
OG0004841	hypothetical protein	NoHit	-	PPGU16_46640	PPGU19_051910	BAN26971.1	BAO91187.1	BBU32687.1
OG0004185	hypothetical protein	S	-	PPGU16_46860	PPGU19_052120	BAN27440.1	BAO92047.1	BBU31472.1, BBU33191.1
OG0004861	hypothetical protein	T	Down	PPGU16_50160	PPGU19_052630	BAN27971.1	BAO92317.1	BBU32327.1
OG0004860	porin	M	-	PPGU16_50150	PPGU19_052640	BAN22825.1	BAO86039.1	BBU27218.1
OG0004859	dehydrogenase	R	Up	PPGU16_49560	PPGU19_053250	BAN27718.1	BAO91731.1	BBU32155.1
OG0001505	GntR family transcriptional regulator	K	-, -	PPGU16_49540	PPGU19_053270	BAN26109.1, BAN26841.1	BAO89629.1, BAO91001.1	BBU31454.1, BBU31652.1
OG0004853	activator of HSP90 ATPase	S	-	PPGU16_48340	PPGU19_054460	BAN27473.1	BAO92018.1	BBU33224.1
OG0004205	multidrug transporter MatE	T	-	PPGU16_48110	PPGU19_054670, PPGU19_098340	BAN26011.1	BAO89524.1	BBU28974.1
OG0004204	mRNA-degrading endonuclease	V	-	PPGU16_48100	PPGU19_054680, PPGU19_098350	BAN26010.1	BAO89523.1	BBU28975.1
OG0004196	hypothetical protein	NoHit	Up	PPGU16_47900, PPGU16_60750	PPGU19_054870	BAN27455.1	BAO92036.1	BBU33206.1
OG0004191	hypothetical protein	J, O	-	PPGU16_47330, PPGU16_47360	PPGU19_055260	BAN27165.1	BAO92285.1	BBU32966.1
OG0004846	nitrate reductase	F, H	-	PPGU16_47310	PPGU19_055280	BAN23214.1	BAO86531.1	BBU27574.1
OG0004845	transcriptional regulator	K	-	PPGU16_47290	PPGU19_055300	BAN25363.1	BAO88784.1	BBU29543.1
OG0004844	oxidoreductase	I, Q, R	-	PPGU16_47030	PPGU19_055550	BAN27411.1	BAO92072.1	BBU33166.1
OG0000070	FAD-binding dehydrogenase	C	-, Up, -	PPGU16_47020, PPGU16_58880, PPGU16_58960	PPGU19_055560, PPGU19_073180, PPGU19_073270, PPGU19_082090, PPGU19_102630	BAN25285.1, BAN25286.1, BAN27410.1	BAO88850.1, BAO88851.1, BAO92073.1	BBU29477.1, BBU29478.1, BBU32076.1, BBU32509.1, BBU32529.1, BBU33165.1
OG0004863	multidrug ABC transporter ATP-binding protein	V	-	PPGU16_50770	PPGU19_055860	BAN25828.1	BAO88152.1	BBU30026.1
OG0003512	hypothetical protein	M	-	PPGU16_45160, PPGU16_45170	PPGU19_056950, PPGU19_056960	BAN23354.1	BAO86661.1	BBU27706.1
OG0003511	MFS transporter	G	Up	PPGU16_45140	PPGU19_056980	BAN26890.1	BAO88368.1, BAO91122.1	BBU31587.1, BBU32223.1
OG0004832	Rieske family ferredoxin	P, Q	Up	PPGU16_44960	PPGU19_057120	BAN27458.1	BAO92033.1	BBU33209.1
OG0004151	hypothetical protein	K	-	PPGU16_44360	PPGU19_057590	BAN25098.1	BAO89199.1	BBU29304.1, BBU33407.1
OG0004829	hypothetical protein	C	-	PPGU16_43910	PPGU19_058790	BAN25415.1	BAO88748.1	BBU29578.1
OG0004828	hypothetical protein	NoHit	Down	PPGU16_43890	PPGU19_058810	BAN25417.1	BAO88746.1	BBU29580.1
OG0004827	hypothetical protein	O	-	PPGU16_43880	PPGU19_058820	BAN25418.1	BAO88745.1	BBU29581.1
OG0004826	hypothetical protein	S	-	PPGU16_43870	PPGU19_058830	BAN25419.1	BAO88744.1	BBU29582.1
OG0004825	hypothetical protein	R	-	PPGU16_43860	PPGU19_058840	BAN25420.1	BAO88743.1	BBU29583.1
OG0004139	hypothetical protein	NoHit	-	PPGU16_43500	PPGU19_059240	BAN27119.1	BAO90159.1, BAO90553.1	BBU32416.1
OG0004823	hypothetical protein	R	Up	PPGU16_43440	PPGU19_059330	BAN26311.1	BAO90523.1	BBU32367.1
OG0004822	hypothetical protein	NoHit	-	PPGU16_43430	PPGU19_059340	BAN26312.1	BAO90522.1	BBU32366.1
OG0004821	hypothetical protein	R	-	PPGU16_43420	PPGU19_059350	BAN26313.1	BAO90521.1	BBU32365.1
OG0004820	hypothetical protein	NoHit	-	PPGU16_43410	PPGU19_059360	BAN26314.1	BAO90520.1	BBU32364.1
OG0004819	DUF58 domain-containing protein	S	-	PPGU16_43400	PPGU19_059370	BAN26316.1	BAO90519.1	BBU32363.1
OG0004818	ATPase AAA	R	Up	PPGU16_43390	PPGU19_059380	BAN26317.1	BAO90518.1	BBU32362.1
OG0004964	hypothetical protein	R	-	PPGU16_66150	PPGU19_059660	BAN25837.1	BAO88144.1	BBU30035.1
OG0004965	beta-D-hydroxybutyrate dehydrogenase	I, Q, R	-	PPGU16_66160	PPGU19_059670	BAN24722.1	BAO87966.1	BBU30394.1
OG0004967	alcohol dehydrogenase	G	-	PPGU16_66290	PPGU19_059810	BAN24940.1	BAO89341.1	BBU29150.1
OG0004968	hypothetical protein	T	-	PPGU16_66310	PPGU19_059830	BAN24942.1	BAO89339.1	BBU29152.1
OG0004969	hypothetical protein	S	Down	PPGU16_67280	PPGU19_060830	BAN27102.1	BAO91367.1	BBU32439.1
OG0004970	4-hydroxythreonine-4-phosphate dehydrogenase	H	Down	PPGU16_67290	PPGU19_060840	BAN27101.1	BAO91366.1	BBU32440.1
OG0004971	DeoR family transcriptional regulator	K, G	-	PPGU16_67300	PPGU19_060850	BAN27104.1	BAO91369.1	BBU32437.1
OG0000320	hypothetical protein	NoHit	-	PPGU16_80180	PPGU19_061470, PPGU19_070620, PPGU19_081790, PPGU19_093210, PPGU19_095430, PPGU19_096320	BAN27308.1	BAO92150.1, BAO92779.1, BAO92887.1	BBU33070.1, BBU33502.1
OG0004430	hypothetical protein	T	-	PPGU16_71770	PPGU19_062000, PPGU19_066910	BAN24896.1	BAO88131.1	BBU30049.1
OG0000688	hypothetical protein	NoHit	-	PPGU16_57310	PPGU19_062590, PPGU19_073700, PPGU19_089860	BAN26811.1	BAO89762.1, BAO92776.1	BBU31813.1, BBU33339.1, BBU33499.1
OG0004411	hypothetical protein	T	Up	PPGU16_69850	PPGU19_063170, PPGU19_065190	BAN24783.1	BAO88024.1	BBU30144.1
OG0004024	hypothetical protein	U	-	PPGU16_30470	PPGU19_063900	BAN23203.1	BAO86520.1	BBU27564.1, BBU31935.1
OG0004982	hypothetical protein	NoHit	-	PPGU16_68580	PPGU19_064020	BAN25037.1	BAO89255.1	BBU29245.1
OG0004983	hypothetical protein	T	-	PPGU16_68590	PPGU19_064030	BAN25038.1	BAO89254.1	BBU29246.1
OG0004984	hypothetical protein	T	Down	PPGU16_68980	PPGU19_064300	BAN27078.1	BAO91342.1	BBU32462.1
OG0004985	hypothetical protein	I, R	Down	PPGU16_69150	PPGU19_064460	BAN25170.1	BAO89122.1	BBU29364.1
OG0004986	DNA repair exonuclease	T	-	PPGU16_69160	PPGU19_064480	BAN25171.1	BAO89121.1	BBU29365.1
OG0004987	phosphatase PAP2 family protein	I	-	PPGU16_69170	PPGU19_064490	BAN27025.1	BAO91305.1	BBU32640.1
OG0004988	hypothetical protein	NoHit	-	PPGU16_69200	PPGU19_064520	BAN27512.1	BAO91981.1	BBU33261.1
OG0001535	LysR family transcriptional regulator	K	-, Up	PPGU16_69460	PPGU19_064790, PPGU19_083460, PPGU19_083650	BAN22487.1, BAN24829.1	BAO88068.1	BBU30100.1
OG0004991	hypothetical protein	NoHit	Up	PPGU16_69470	PPGU19_064800	BAN24828.1	BAO88067.1	BBU30101.1
OG0004992	amino acid ABC transporter substrate-binding protein	E, T	Up	PPGU16_69480	PPGU19_064810	BAN24827.1	BAO88066.1	BBU30102.1
OG0004993	hypothetical protein	C	Up	PPGU16_69490	PPGU19_064820	BAN24826.1	BAO88065.1	BBU30103.1
OG0004994	methanol dehydrogenase	G	Up	PPGU16_69500	PPGU19_064830	BAN24825.1	BAO88064.1	BBU30104.1
OG0004393	beta-ribofuranosylaminobenzene 5'-phosphate synthase	R	Up	PPGU16_69520	PPGU19_064850, PPGU19_083470	BAN24823.1	BAO88062.1	BBU30106.1
OG0004394	methylenetetrahydromethanopterin dehydrogenase	H	-	PPGU16_69530	PPGU19_064860, PPGU19_083480	BAN24822.1	BAO88061.1	BBU30107.1
OG0004395	hypothetical protein	R	-	PPGU16_69540	PPGU19_064870, PPGU19_083490	BAN24821.1	BAO88060.1	BBU30108.1
OG0004396	methenyltetrahydromethanopterin cyclohydrolase	H	Up	PPGU16_69550	PPGU19_064880, PPGU19_083500	BAN24820.1	BAO88059.1	BBU30109.1
OG0004397	lysine biosynthesis protein LysX	H, J	-	PPGU16_69560	PPGU19_064890, PPGU19_083510	BAN24819.1	BAO88058.1	BBU30110.1
OG0004398	triphosphoribosyl-dephospho-CoA synthase	H	-	PPGU16_69570	PPGU19_064900, PPGU19_083520	BAN24818.1	BAO88057.1	BBU30111.1
OG0004995	formaldehyde-activating enzyme	C	Up	PPGU16_69580	PPGU19_064910	BAN24817.1	BAO88056.1	BBU30112.1
OG0004996	hypothetical protein	NoHit	Up	PPGU16_69590	PPGU19_064920	BAN24816.1	BAO88055.1	BBU30113.1
OG0004399	hypothetical protein	H	Up	PPGU16_69600	PPGU19_064930, PPGU19_083530	BAN24815.1	BAO88054.1	BBU30114.1
OG0004400	sigma-54-dependent Fis family transcriptional regulator	K	Up	PPGU16_69610	PPGU19_064940, PPGU19_083420	BAN24813.1	BAO88053.1	BBU30115.1
OG0004401	flavoprotein	C	Up	PPGU16_69620	PPGU19_064950, PPGU19_083540	BAN24812.1	BAO88052.1	BBU30116.1
OG0004402	dihydropteroate synthase	H	Up	PPGU16_69630	PPGU19_064960, PPGU19_083550	BAN24811.1	BAO88051.1	BBU30117.1
OG0004403	phosphoribulokinase	G	-	PPGU16_69650	PPGU19_064970, PPGU19_083440	BAN24805.1	BAO88045.1	BBU30123.1
OG0004997	CbbX protein	M, D, T	-	PPGU16_69670	PPGU19_064990	BAN24803.1	BAO88043.1	BBU30125.1
OG0004998	ribulose bisphosphate carboxylase small chain	G	-	PPGU16_69680	PPGU19_065000	BAN24802.1	BAO88042.1	BBU30126.1
OG0004999	ribulose bisphosphate carboxylase large chain	G	Up	PPGU16_69690	PPGU19_065010	BAN24801.1	BAO88041.1	BBU30127.1
OG0005000	hypothetical protein	S	-	PPGU16_69700	PPGU19_065020	BAN24800.1	BAO88040.1	BBU30128.1
OG0004404	hypothetical protein	S	-	PPGU16_69710	PPGU19_065030, PPGU19_083570	BAN24799.1	BAO88039.1	BBU30129.1
OG0004405	hypothetical protein	R	Up	PPGU16_69720	PPGU19_065040, PPGU19_083580	BAN24797.1	BAO88038.1	BBU30130.1
OG0004406	ATP synthase subunit C	S	-	PPGU16_69730	PPGU19_065050, PPGU19_083590	BAN24796.1	BAO88037.1	BBU30131.1
OG0004407	hypothetical protein	R	-	PPGU16_69740	PPGU19_065060, PPGU19_083600	BAN24795.1	BAO88036.1	BBU30132.1
OG0005001	hypothetical protein	R	-	PPGU16_69750	PPGU19_065070	BAN24794.1	BAO88035.1	BBU30133.1
OG0004408	hypothetical protein	C	-	PPGU16_69760	PPGU19_065090, PPGU19_083610	BAN24792.1	BAO88034.1	BBU30134.1
OG0004409	formylmethanofuran dehydrogenase subunit A	C	Up	PPGU16_69770	PPGU19_065100, PPGU19_083620	BAN24791.1	BAO88033.1	BBU30135.1
OG0004410	formylmethanofuran--tetrahydromethanopterin formyltransferase	C	Up	PPGU16_69780	PPGU19_065110, PPGU19_083630	BAN24790.1	BAO88032.1	BBU30136.1
OG0003601	formylmethanofuran dehydrogenase subunit C	C	Up	PPGU16_69790	PPGU19_065120, PPGU19_083640, PPGU19_083760	BAN24789.1	BAO88031.1	BBU30137.1
OG0005002	cytochrome b	C	Up	PPGU16_69800	PPGU19_065130	BAN24788.1	BAO88030.1	BBU30138.1
OG0005003	coenzyme PQQ synthesis protein B	P	Up	PPGU16_69810	PPGU19_065140	BAN24787.1	BAO88029.1	BBU30139.1
OG0005004	pyrroloquinoline-quinone synthase	H	Up	PPGU16_69820	PPGU19_065150	BAN24786.1	BAO88028.1	BBU30140.1
OG0005005	coenzyme PQQ synthesis protein D	NoHit	Up	PPGU16_69830	PPGU19_065160	BAN24785.1	BAO88027.1	BBU30141.1
OG0005006	hypothetical protein	P	Up	PPGU16_69860	PPGU19_065210	BAN24782.1	BAO88023.1	BBU30145.1
OG0005007	hypothetical protein	R	Up	PPGU16_69910	PPGU19_065220	BAN24780.1	BAO88022.1	BBU30147.1
OG0005008	hypothetical protein	NoHit	-	PPGU16_69920	PPGU19_065230	BAN24779.1	BAO88021.1	BBU30148.1
OG0005009	CDP-diacylglycerol--serine O-phosphatidyltransferase	I	-	PPGU16_69990	PPGU19_065310	BAN27069.1	BAO91335.1	BBU32469.1
OG0000508	transcriptional regulator	K	-	PPGU16_58570, PPGU16_70430, PPGU16_78300, PPGU16_81650, PPGU16_81670	PPGU19_065920, PPGU19_094450	BAN25766.1	BAO91463.1	BBU29946.1, BBU32483.1
OG0005010	fumarate reductase/succinate dehydrogenase flavoprotein subunit	C	Up	PPGU16_70440	PPGU19_065930	BAN25767.1	BAO91462.1	BBU29947.1
OG0005011	ferredoxin	F	-	PPGU16_70450	PPGU19_065940	BAN25768.1	BAO91461.1	BBU29948.1
OG0003604	hypothetical protein	P	Up	PPGU16_70460, PPGU16_81640	PPGU19_065950, PPGU19_065960	BAN25769.1	BAO91460.1	BBU29949.1
OG0004422	ABC transporter permease	P	-	PPGU16_70470, PPGU16_81630	PPGU19_065970	BAN25770.1	BAO91459.1	BBU29950.1
OG0005012	hypothetical protein	R	Up	PPGU16_70490	PPGU19_065990	BAN25772.1	BAO91457.1	BBU29952.1
OG0005013	hypothetical protein	S	-	PPGU16_70600	PPGU19_066090	BAN27776.1	BAO92732.1	BBU32183.1
OG0003605	mercuric reductase	C	-, -	PPGU16_70830	PPGU19_066320	BAN26363.1, BAN26365.1	BAO90043.1	BBU30596.1, BBU30666.1
OG0005065	C4-dicarboxylate transport protein	C	-	PPGU16_78540	PPGU19_066330	BAN26679.1	BAO88402.1	BBU32263.1
OG0005066	3-carboxy-cis,cis-muconate cycloisomerase	F	-	PPGU16_78550	PPGU19_066340	BAN26678.1	BAO88403.1	BBU32262.1
OG0003609	hypothetical protein	NoHit	Up	PPGU16_71260	PPGU19_066560	BAN27489.1	BAO89752.1, BAO91485.1	BBU31805.1, BBU32138.1
OG0005015	hypothetical protein	NoHit	Down	PPGU16_71320	PPGU19_066660	BAN24870.1	BAO88109.1	BBU30072.1
OG0004425	hypothetical protein	NoHit	-, -	PPGU16_71330	PPGU19_066670	BAN26483.1, BAN27435.1	BAO92054.1	BBU33184.1
OG0003566	transcriptional regulator	K	-	PPGU16_62700, PPGU16_72110, PPGU16_81480	PPGU19_067000	BAN27698.1	BAO91754.1	BBU32106.1
OG0003623	aldehyde dehydrogenase	C	-	PPGU16_72570	PPGU19_067440, PPGU19_095570, PPGU19_095660	BAN26728.1	BAO89790.1	BBU31843.1
OG0005027	thioredoxin family protein	O	-	PPGU16_72710	PPGU19_067530	BAN24810.1	BAO88050.1	BBU30118.1
OG0005028	MarR family transcriptional regulator	K	-	PPGU16_72720	PPGU19_067540	BAN24685.1	BAO87937.1	BBU30428.1
OG0004434	MFS transporter	R	-, Down	PPGU16_72830	PPGU19_067650	BAN27002.1, BAO94138.1	BAO91207.1	BBU32661.1
OG0004438	alpha/beta hydrolase	I	-	PPGU16_72950	PPGU19_067760	BAN27436.1	BAO92053.1	BBU32009.1, BBU33185.1
OG0005038	hypothetical protein	T, K	-	PPGU16_73480	PPGU19_068150	BAN27432.1	BAO92056.1	BBU33182.1
OG0005039	LysR family transcriptional regulator	K	-	PPGU16_73550	PPGU19_068230	BAN27178.1	BAO92270.1	BBU32980.1
OG0005040	hypothetical protein	K, T	-	PPGU16_73570	PPGU19_068250	BAN27434.1	BAO92055.1	BBU33183.1
OG0004879	hypothetical protein	R	Down	PPGU16_53170	PPGU19_068260	BAN27589.1	BAO91511.1	BBU32759.1
OG0000509	xylose isomerase	G	-	PPGU16_58980	PPGU19_068350, PPGU19_073160, PPGU19_090540	BAN25288.1	BAO88848.1, BAO91835.1	BBU29480.1, BBU30675.1, BBU31006.1, BBU32549.1
OG0005042	hypothetical protein	O	-	PPGU16_73780	PPGU19_068460	BAN26536.1	BAO88336.1	BBU31273.1
OG0000964	ornithine cyclodeaminase	E	-	PPGU16_44510	PPGU19_068930, PPGU19_090660	BAN25617.1	BAO88541.1, BAO90482.1	BBU29803.1, BBU29968.1, BBU31344.1
OG0004945	hypothetical protein	O	-	PPGU16_62240	PPGU19_069220	BAN26408.1	BAO90760.1	BBU30639.1
OG0003557	cupin	R	-	PPGU16_60410, PPGU16_65850	PPGU19_072110	BAN28124.1	BAO92211.1, BAO92417.1	BBU32838.1
OG0000981	alpha/beta hydrolase	I	-, -	PPGU16_60210	PPGU19_072210	BAN27529.1, BAN28034.1	BAO86176.1, BAO91966.1, BAO92487.1	BBU30694.1, BBU33275.1
OG0001520	hypothetical protein	E	-, -	PPGU16_60200	PPGU19_072220	BAN27530.1, BAN28035.1	BAO91965.1, BAO92488.1	BBU30695.1, BBU33276.1
OG0000317	N-carbamoylsarcosine amidase	H, R	-, -, -	PPGU16_60190	PPGU19_072230	BAN26265.1, BAN27531.1, BAN28036.1	BAO89942.1, BAO90009.1, BAO90738.1, BAO91964.1, BAO92489.1	BBU30601.1, BBU30696.1, BBU33277.1
OG0004917	transcriptional regulator	K	Up	PPGU16_58990	PPGU19_073150	BAN25289.1	BAO88847.1	BBU29481.1
OG0003943	NIPSNAP family protein	NoHit	-	PPGU16_15020, PPGU16_58970	PPGU19_073170	BAN25287.1	BAO88849.1	BBU29479.1
OG0004910	3-ketoacyl-ACP reductase	I, Q, R	-	PPGU16_57390	PPGU19_073610	BAN26982.1	BAO91194.1	BBU32674.1
OG0004909	coenzyme PQQ synthesis protein D	NoHit	-	PPGU16_57280	PPGU19_073730	BAN27350.1	BAO92113.1	BBU33107.1
OG0004908	quinoprotein ethanol dehydrogenase	G	Up	PPGU16_57260	PPGU19_073750	BAN27348.1	BAO92114.1	BBU33106.1
OG0004907	hypothetical protein	C	-	PPGU16_57250	PPGU19_073760	BAN27347.1	BAO92115.1	BBU33105.1
OG0004906	molybdenum cofactor sulfurase	S	-	PPGU16_57200	PPGU19_073800	BAN27953.1	BAO92299.1	BBU32310.1
OG0003548	plasmid partitioning protein RepA	N	-	PPGU16_57130	PPGU19_073860	BAN26937.1	BAO91156.1, BAO92956.1	BBU32734.1, BBU33364.1
OG0004452	3-(3-hydroxyphenyl)propionate hydroxylase	H, C	-	PPGU16_77230	PPGU19_074460	BAN26195.1	BAO89694.1, BAO89995.1	BBU31733.1
OG0003630	LysR family transcriptional regulator	K	-	PPGU16_74650, PPGU16_76590	PPGU19_074840	BAN24714.1	BAO87958.1	BBU30402.1, BBU31100.1
OG0005055	aldehyde reductase	Q	-	PPGU16_76440	PPGU19_074970	BAN27747.1	BAO90908.1	BBU31027.1
OG0005054	2-pyrone-4,6-dicarboxylate hydrolase	R	-	PPGU16_76180	PPGU19_075200	BAN26360.1	BAO91054.1	BBU31005.1
OG0003508	serine/threonine dehydratase	E	Up, -	PPGU16_44520, PPGU16_75990	PPGU19_076220	BAN22479.1, BAN25618.1	BAO88540.1	BBU29804.1
OG0005053	tRNA-specific adenosine deaminase	J	-	PPGU16_75710	PPGU19_076610	BAN25411.1	BAO88751.1	BBU29572.1
OG0005052	GntR family transcriptional regulator	K	Up	PPGU16_75520	PPGU19_076670	BAN25645.1	BAO88508.1	BBU29830.1
OG0003579	organic hydroperoxide resistance protein	V	-	PPGU16_65200, PPGU16_75470	PPGU19_076710, PPGU19_079560	BAN25431.1	BAO88715.1	BBU29612.1
OG0003631	TetR family transcriptional regulator	K	-	PPGU16_75460	PPGU19_076720, PPGU19_087500	BAN22112.1	BAO85394.1, BAO93162.1	BBU26602.1
OG0000691	hypothetical protein	R	-	PPGU16_64550, PPGU16_78430	PPGU19_076770, PPGU19_088160	BAN26294.1	BAO89963.1, BAO90146.1, BAO91408.1	BBU30980.1, BBU31412.1
OG0005049	transcriptional regulator	K	-	PPGU16_74970	PPGU19_076890	BAN27394.1	BAO92088.1	BBU33152.1
OG0004808	hypothetical protein	NoHit	-	PPGU16_39980	PPGU19_077640	BAN26582.1	BAO91469.1	BBU30786.1
OG0003570	(2Fe-2S)-binding protein	P, R	Down	PPGU16_62830, PPGU16_75700	PPGU19_077980	BAN25773.1	BAO90207.1, BAO90540.1	BBU31123.1
OG0004343	hypothetical protein	M	-	PPGU16_62850	PPGU19_078000	BAN27180.1	BAO92268.1	BBU31125.1, BBU32982.1
OG0004870	hypothetical protein	S	-	PPGU16_52320	PPGU19_078190	BAN23713.1	BAO87005.1	BBU28034.1
OG0004949	TetR family transcriptional regulator	K	-	PPGU16_63300	PPGU19_078370	BAN28053.1	BAO92371.1	BBU32869.1
OG0004353	hypothetical protein	NoHit	Up	PPGU16_63400	PPGU19_078570	BAN25003.1	BAO91561.1, BAO92479.1	BBU32940.1
OG0004356	poly(3-hydroxyalkanoic acid) depolymerase	I	-	PPGU16_64030	PPGU19_078990	BAN27798.1	BAO90929.1	BBU30790.1, BBU31683.1
OG0004364	hypothetical protein	NoHit	-, Down	PPGU16_64380	PPGU19_079230	BAN24878.1, BAN28196.1	BAO88115.1	BBU30065.1
OG0003578	transcriptional regulator	K	-, -	PPGU16_64960	PPGU19_079350	BAN26213.1, BAN26502.1	BAO89744.1	BBU31799.1, BBU31800.1
OG0004956	LacI family transcriptional regulator	K	-	PPGU16_65010	PPGU19_079400	BAN27462.1	BAO92029.1	BBU33213.1
OG0004957	LysR family transcriptional regulator	K	-	PPGU16_65170	PPGU19_079530	BAN27994.1	BAO92347.1	BBU32894.1
OG0004959	cytochrome oxidase	C	-	PPGU16_65470	PPGU19_079820	BAN27816.1	BAO91707.1	BBU32188.1
OG0004960	hypothetical protein	C	-	PPGU16_65480	PPGU19_079840	BAN27815.1	BAO91708.1	BBU32187.1
OG0004961	LysR family transcriptional regulator	K	-	PPGU16_65510	PPGU19_079870	BAN27070.1	BAO91336.1	BBU32468.1
OG0004963	acyltransferase	M	Up	PPGU16_65950	PPGU19_080250	BAN27429.1	BAO92059.1	BBU33179.1
OG0003582	hypothetical protein	NoHit	-, -	PPGU16_66080	PPGU19_080980	BAN25250.1, BAN27400.1	BAO88884.1, BAO92083.1	BBU29443.1
OG0004946	hypothetical protein	C	Down	PPGU16_62370	PPGU19_081460	BAN24503.1	BAO87742.1	BBU28773.1
OG0004919	hypothetical protein	Q	-	PPGU16_59590	PPGU19_083170	BAN25402.1	BAO90412.1	BBU30721.1
OG0004805	hypothetical protein	S	-	PPGU16_39570	PPGU19_085290	BAN26689.1	BAO88231.1	BBU30615.1
OG0001559	hypothetical protein	X	-, Down	PPGU16_81840	PPGU19_085350, PPGU19_102120	BAN26085.1, BAN28159.1	BAO89606.1	BBU31025.1, BBU31627.1
OG0001558	plasmid partitioning protein RepA	N	-, Down	PPGU16_81830	PPGU19_085360, PPGU19_102130	BAN26087.1, BAN28160.1	BAO89607.1	BBU31024.1, BBU31628.1
OG0001557	hypothetical protein	D	-, Down	PPGU16_81820	PPGU19_085370, PPGU19_102140	BAN26088.1, BAN28161.1	BAO89608.1	BBU31023.1, BBU31629.1
OG0004695	hypothetical protein	K	-	PPGU16_01470	PPGU19_092640	BAN24054.1	BAO87310.1	BBU28333.1
OG0000663	MFS transporter	G	-, -	PPGU16_21480	PPGU19_095260	BAN26396.1, BAN27779.1	BAO90774.1, BAO91553.1, BAO91558.1	BBU30219.1, BBU32931.1, BBU32936.1
OG0004236	hypothetical protein	NoHit	-	PPGU16_52050, PPGU16_79160	PPGU19_099790	BAN24768.1	BAO88008.1	BBU30161.1
OG0004458	hypothetical protein	J	-	PPGU16_78810	PPGU19_099930, PPGU19_100300	BAN26489.1	BAO92544.1	BBU31363.1
OG0005079	hypothetical protein	G, E, R	-	PPGU16_84160	PPGU19_100120	BAN25654.1	BAO88495.1	BBU29840.1
OG0003645	two-component sensor histidine kinase	T	-	PPGU16_83730	PPGU19_100780	BAN26428.1	BAO92712.1, BAO92826.1	BBU31313.1, BBU32569.1
